# Supplementary material for: Host phylogeny and host ecology structure the mammalian gut microbiota at different taxonomic scales
Source: Anim Microbiome. 2021 Apr 23;3:33. doi: 10.1186/s42523-021-00094-4 (PMC8063394; doi:10.1186/s42523-021-00094-4)
Supplement: Supplementary file 1 — Additional file 1: Tables S1-S8. Table S1. Previously published dietary %C4 data for the surveyed herbivores. Table S2. PERMANOVA tests that include sample month, host dietary guild, and host species using the entire dataset (11 sp). Table S3-S6. Multiple-comparison testing of gut microbiota alpha-diversity among host families, species, and dietary guilds. Table S4. Previously published dietary %C4 data for the surveyed herbivores. Table S7. PERMANOVA tests that included sample month, geographic region, host dietary guild and host species for the combined Masai Mara and Laikipia dataset. Table S8. Partial correlation coefficient statistics regressing microbiota similarity against host phylogenetic relatedness or diet. Table S9. Proportion of ASVs that were differentially enriched in herbivores from one geographic region compared to the other according to LEfSe. Table S10. Sample sizes for each month for the combined Masai Mara and Laikipia dataset (.xlxs 29 KB). [file 42523_2021_94_MOESM1_ESM.xlsx]

## Sheet: About
									Supplementary Tables for:
									Host phylogeny and host ecology structure the mammalian gut microbiota at different taxonomic scales
									Connie A. Rojas1,2,3, Santiago Ramírez-Barahona4, Kay E. Holekamp1,2,3, Kevin. R. Theis3,5
									1Department of Integrative Biology, Michigan State University, Lansing, MI, USA
									2Ecology, Evolution and Behavior Program, Michigan State University, Lansing, MI, USA
									3BEACON Center for the Study of Evolution in Action, Michigan State University, Lansing, MI, USA
									4Departament of Botany, Institute of Biology, Universidad Nacional Autónoma de México, Mexico City, MX
									5Department of Biochemistry, Microbiology and Immunology, Wayne State University School of Medicine, Detroit, MI, USA

## Sheet: TableS1
Table S1. Dietary C4 (%) data for the 11 herbivore species included in this study.
As no single study had C4 data (e.g. % of C4 grasses in diet) for all of our herbivore species, we compiled values from multiple studies.
These studies used stable isotope analysis of bones, teeth, and hair (Cerling et al. 2003), or feces (all other studies) to estimate dietary %C4.
These data were averaged and then used to conduct a series of partial correlation coefficient tests.
Although none of the studies estimated %C4 intake for Masai Mara herbivores specifically,
the %C4 values for each host species appear consistent across geographic regions.
	East Africa (EA)		South Africa (SA)
	Cerling et al. 2003	Kartzinel et al. 2015	Codron et al. 2007	Codron et. al. 2006	mean %C4
Buffalo	100	87	88	NA	91.6667
Cattle	NA	87	NA	NA	87
Eland	18	NA	3	NA	10.5
Impala	52	41	60	65	54.5
DikDik	0	4	NA	NA	2
Gazelle	68	NA	NA	NA	68
Topi	100	NA	94	NA	97
Giraffe	NA	NA	5	NA	5
Zebra	NA	92	92	NA	92
Warthog	NA	NA	91	NA	91
Elephant	NA	31	NA	50	40.5

## Sheet: TableS2
Table S2. Influences of host species and diet on the gut microbiota across 11 species of herbivores.
Shown are the R2 values (% variance explained) and p-values for PERMANOVA models that tested the
influence of sample month, host dietary guild, and host species (in this order) on the gut microbiota
of 11 species of herbivores (e.g. across "broad" host taxonomic scales").
The PERMANOVA tests were based on 4 types of distance matrices. Bray-Curtis and Weighted
Unifrac distance matrices take into consideration the proportions of bacterial taxa, and both Unifrac distances
account for phylogenetic relatedness among bacterial types . In the table, host factors are presented from most
to least predictive.
		host taxonomic scale: broad
Analysis	Host factors	Bray-Curtis	Jaccard	Weighted Unifrac	Unweighted Unifrac	Average
		(% variance explained)	(% variance explained)	(% variance explained)	(% variance explained)	(% variance explained)
Across all host study species (11 sp) (N=165)	Host species	31.75, p=0.001	29.23, p=0.001	30.50, p=0.001	31.53, p=0.001	30.92
	Host dietary guild	11.20, p=0.001	10.17, p=0.001	10.04, p=0.001	10.36, p=0.001	10.44
	sample month	7.39, p=0.001	6.78, p=0.001	9.90, p=0.001	7.68, p=0.001	7.93

## Sheet: TableS3
Table S3. Multiple-comparison testing of gut microbiota alpha-diversity among host families.
Shown are the estimate, std. error, and Benjamini-Hochberg adjusted p-values of multiple comparison testing
to identify which host families varied from one another in terms of their gut microbiota diversity.
All host data (N=165 samples) were included in this analysis. A)Chao Richness, B)Shannon diversity index,
C)Faith’s phylogenetic diversity. Comparisons are read from left to right. Accompanying linear models are in Table 4.
A) Chao 1 Richness
	Giraffidae	Suidae	Equidae	Elephantidae
Bovidae	-123.22 132.40 (p=0.44)	1007.27 166.00 (p<0.0001)***	-67.19 197.62 (p=0.81)	698.57 141.00 (p<0.0001)***
Giraffidae		1130.49 211.33 (p<0.0001)***	56.03 236.92 (p=0.81)	821.80 190.35 (p<0.0001)***
Suidae			-1074.46 251.61 (p<0.0001)***	-308.69 196.99 (p=0.16)
Equidae				765.76 244.15 (p<0.002)*
B) Shannon Diversity
	Giraffidae	Suidae	Equidae	Elephantidae
Bovidae	-0.32 0.15 (p=0.05)*	0.43 0.19 (p=0.045)*	-0.46 0.23 (p=0.06)	0.80 0.16 (p<0.0001)***
Giraffidae		0.75 0.25 (p=0.006)**	-0.13 0.28 (p=0.62)	1.13 0.22 (p<0.0001)***
Suidae			-0.89 0.30 (p=0.007)**	0.37 0.23 (p=0.11)
Equidae				1.27 0.29 (p<0.0001)***
C) Faith's Phylogenetic Diversity
	Giraffidae	Suidae	Equidae	Elephantidae
Bovidae	-2.20 2.83 (p=0.43)	8.08 3.55 (p=0.03)*	-14.40 4.25 (p=0.002)**	3.28 3.01 (p=0.30)
Giraffidae		10.29 4.52 (p=0.03)*	-12.19 5.09 (p=0.03)*	5.48 4.04 (p=0.25)
Suidae			-22.49 5.42 (p=0.0003)***	-4.80 4.21 (p=0.30)
Equidae				17.68 5.23 (p=0.002)**

## Sheet: TableS4
Table S4. Multiple-comparison testing of gut microbiota alpha-diversity among host dietary guilds.
Shown are the estimate, std. error, and Benjamini-Hochberg adjusted p-values of multiple comparison testing
to identify which host dietary guilds vary from one another in terms of their gut microbiota diversity.
Comparisons are read from left to right. Accompanying linear models are in Table 4.
	Chao1 Richness	Shannon Diversity	Phylogenetic Diversity
All herbivores (11 sp)
grazer-browser	871.24 100.89 (p<0.001)***	0.95 0.12 (p<0.001)***	15.08 2.16 (p<0.0001)***
grazer-mixed feeder	155.64 92.51 (p=0.09)	0.014 0.10 (p=0.89)	2.06 1.98 (p=0.29)
mixed feeder-browser	715.61 104.65 (p<0.001)**	0.93 0.12 (p<0.0001)***	13.01 2.24 (p<0.001)***
Bovids only (7 sp)
grazer-browser	492.9 115.3 (p<0.0001)***	0.78 0.14 (p<0.0001)***	7.5 2.39 (p=0.005)**
grazer-mixed feeder	179.5 134.3 (p=0.18)	0.10 0.17 (p=0.53)	2.53 2.80 (p=0.36)
mixed feeder-browser	313.4 121.4 (p=0.014)*	0.67 0.15 (p<0.001)**	4.98 2.54 (p=0.07)*

## Sheet: TableS5
Table S5. Multiple-comparison testing of gut microbiota alpha-diversity among host species (all study species).
Shown are the estimate, std. error, and Benjamini-Hochberg adjusted p-values of multiple comparison testing
to identify which host species varied from one another in terms of their gut microbiota diversity. All host species (N=11)
were included in the analysis. A)Chao Richness, B)Shannon diversity index, C)Faith’s phylogenetic diversity.
Comparisons are read from left to right. Accompanying linear models are in the manuscript text.
A) Chao 1 Richness
	Cattle	Topi	Eland	Impala	Gazelle	Dikdik	Giraffe	Zebra	Warthog	Elephant
Buffalo	-641.39 138.97 (p<0.001)***	-523.19 125.08 (p=0.001)**	-106.94 159.39 (p=0.99)	-567.26 124.16 (p<0.001)***	170.71 133.02 (p=0.96)	482.59 114.48 (p=0.001)**	413.14 127.31 (p=0.043)**	-459.78 187.16 (p=0.31)	780.38 159.20 (p<0.001)***	521.67 139.40 (p<0.001)**
Cattle		118.21 135.96 (p=0.99)	534.45 167.21 (p=0.05)*	74.13 135.29 (p=0.99)	812.10 143.80 (p<0.001)***	1123.99 124.80 (p<0.001)***	1054.53 138.15 (p<0.001)***	181.61 194.95 (p=0.99)	1421.78 166.86 p(<0.001)***	1163.07 149.54 (p<0.001)***
Topi			416.25 155.74 (p=0.20)	-44.08 120.91 (p=0.99)	693.90 129.71 (p<0.001)***	1005.78 110.68 (p<0.001)***	936.32 123.48 (p<0.001)***	63.40 185.01 (p=0.99)	1303.57 156.73 (p<0.001)***	1044.86 136.42 (p<0.001)***
Eland				-460.32 155.50 (p=0.09)	277.65 162.24 (p=0.002)**	520.08 157.33 (p=0.03)*	-352.84 207.38 (p=0.82)	887.32 182.03 (p<0.001)***	628.61 167.74 (p=0.007)**	737.97 128.61 (p<0.001)***
Impala					737.97 128.61 (p<0.001)***	1049.85 109.38 (p<0.001)***	980.40 123.69 (p<0.001)***	107.48 184.99 (p=0.99)	1347.64 156.34 (p<0.001)***	1088.94 136.27 (p<0.001)***
Gazelle						311.88 120.04 (p=0.23)	242.43 132.44 (p=0.75)	-630.49 190.76 (p=0.03)*	609.67 163.24 (p=0.008)**	350.96 143.89 (p=0.32)
Dikdik							-69.45 112.51 (p=0.99)	-942.38 178.18 (p=0.001)***	297.79 148.38 (p=0.63)	39.08 126.91 (p=0.99)
Giraffe								-872.92 186.58 (p=0.001)***	367.24 158.51 (p=0.40)	108.54 137.99 (p=0.99)
Zebra									1240.17 207.51 (p<0.001)***	981.46 195.38 (p<0.001)***
Warthog										-258.71 168.52 (p=0.90)
B) Shannon Diversity
	Cattle	Topi	Eland	Impala	Gazelle	Dikdik	Giraffe	Zebra	Warthog	Elephant
Buffalo	-0.21 0.18 (p=0.98)	-0.28 0.16 (p=0.82)	-0.12 0.21 (p=0.99)	-0.35 0.16 (p=0.53)	0.10 0.18 (p=0.53)	0.78 0.15 (p<0.01)**	0.47 0.16 (p=0.15)	-0.63 0.25 (p=0.28)	0.28 0.21 (p=0.95)	0.66 0.18 (p=0.015)*
Cattle		-0.07 0.18 (p=0.99)	0.08 0.22 (p=0.99)	-0.14 0.17 (p=0.85)	0.31 0.19 (p=0.85)	0.99 0.16 (p<0.01)**	0.68 0.18 (p<0.01)**	-0.42 0.26 (p=0.86)	0.49 0.22 (p=0.47)	0.87 0.20 (p<0.01)**
Topi			0.16 0.21 (p=0.99)	-0.06 0.16 (p=0.99)	0.39 0.17 (p=0.47)	1.07 0.15 (p<0.01)**	0.75 0.16 (p<0.01)***	-0.34 0.25 (p=0.94)	0.57 0.21 (p=0.18)	0.95 0.18 (p<0.01)**
Eland				-0.22 0.20 (p=0.99)	0.23 0.22 (p=0.99)	0.91 0.19 (p<0.01)**	0.59 0.21 (p=0.14)	-0.50 0.28 (p=0.77)	0.41 0.24 (p=0.84)	0.79 0.22 (p=0.02)*
Impala					0.46 0.17 (p=0.21)	1.14 0.14 (p<0.01)**	0.82 0.16 (p<0.01)**	-0.28 0.24 (p=0.98)	0.64 0.20 (p=0.07)	1.02 0.18 (p<0.01)**
Gazelle						0.68 0.16 (p<0.01)*	0.36 0.17 (p=0.60)	-0.74 0.25 (p=0.12)	-0.17 0.22 (p=0.99)	0.56 0.19 (p=0.13)
Dikdik							-0.31 0.15 (p=0.56)	-1.42 0.24 (p=0.01)**	-0.50 0.20 (p=0.28)	-0.12 0.17 (p=0.99)
Giraffe								-1.10 0.25 (p=0.01)**	-0.18 0.21 (p=0.99)	0.19 0.18 (p=0.99)
Zebra									0.92 0.28 (p=0.04)*	1.30 0.26 (p<0.01)**
Warthog										0.38 0.22 (p=0.84)
C) Phylogenetic Diversity
	Cattle	Topi	Eland	Impala	Gazelle	Dikdik	Giraffe	Zebra	Warthog	Elephant
Buffalo	-24.75 5.36 (p<0.01)**	-18.57 4.84 (p=0<0.01)**	-12.19 6.13 (p=0.64)	-20.09 4.79 (p<0.01)**	4.06 5.15 (p=0.99)	13.24 4.42 (p=0.09)	10.92 4.91 (p=0.47)	-40.34 7.25 (p<0.01)**	2.46 6.16 (p=0.99)	1.02 5.4 (p=0.99)
Cattle		6.17 5.25 (p=0.98)	12.56 6.47 (p=0.67)	4.66 5.21 (p=0.99)	28.81 5.56 (p<0.01)**	37.99 4.83 (p<0.01)**	35.77 5.32 (p<0.01)**	-15.59 7.5 (p=0.58)	27.21 6.46 (p<0.01)**	25.77 5.78 (p<0.01)**
Topi			6.36 6.04 (p=0.99)	-1.53 4.68 (p=0.99)	22.62 5.03 (p=<0.01)**	31.79 4.29 (p<0.01)**	29.48 4.78 (p<0.01)***	21.79 7.18 (p=0.08)	21.08 6.07 (p=0.02)*	19.58 5.29 (p<0.01)**
Eland				-7.89 6.01 (p=0.96)	16.25 6.29 (p=0.24)	25.43 5.70 (p<0.01)**	23.11 6.09 (p<0.01)**	-28.15 8.05 (p=0.019)*	14.65 7.07 (p=0.58)	13.21 6.50 (p=0.61)
Impala					24.15 4.98 (p<0.01)**	33.33 4.23 (p<0.01)**	31.04 4.76 (p<0.01)**	-20.25 7.16 (p=0.14)	22.55 6.04 (p<0.01)**	21.15 5.27 (p<0.01)**
Gazelle						9.17 4.85 (p<0.65)*	6.85 5.12 (p=0.95)	-44.41 7.43 (p<0.01)**	-1.60 6.32 (p=0.99)	-3.04 5.58 (p=0.99)
Dikdik							-2.31 4.35 (p=0.99)	-53.58 6.91 (p<0.01)**	-10.77 5.74 (p=0.72)	-12.21 4.92 (p=0.30)
Giraffe								-51.27 7.23 (p=0.01)**	-8.46 6.13 (p=0.95)	-9.89 5.34 (p=0.73)
Zebra									42.81 7.58 (p<0.01)*	41.37 7.58 (p<0.01)**
Warthog										-1.43 6.53 (p=0.99)

## Sheet: TableS6
Table S6. Multiple-comparison testing of gut microbiota alpha-diversity among host species in bovids.
Shown are the estimate, std. error, and Benjamini-Hochberg adjusted p-values of multiple comparison testing
to identify which host bovid species varied from one another in terms of their gut microbiota diversity.
All 7 bovid species were included in the analysis. A)Chao Richness, B)Shannon diversity index,
C)Faith’s phylogenetic diversity. Comparisons are read from left to right. Accompanying linear models are in Table 4.
A) Chao 1 Richness
	Cattle	Topi	Eland	Impala	Gazelle	Dikdik
Buffalo	-617.32 139.52 (p<0.001)***	-511.75 126.20 (p=0.0001)***	-104.09 159.87 p=0.56)	-551.52 124.73 (p<0.001)***	179.49 134.33 0.22	492.86 115.29 (p<0.001)***
Cattle		105.56 136.86 (p=0.51)	513.22 168.51 (p=0.004)**	65.79 135.63 (p=0.65)	796.80 144.76 (p<0.0001)***	1110.17 125.78 p(<0.0001)***
Topi			407.66 157.54 (p=0.013)*	-39.77 121.84 (p=0.74)	691.24 131.44 (p<0.0001)***	1004.61 111.98 (p<0.0001)***
Eland				-447.43 156.73 (p=0.006)**	283.58 164.16 (p=0.11)	596.95 148.72 (p=0.0001)***
Impala					731.01 129.86 (p<0.0001)***	1044.38 110.10 (p<0.0001)***
Gazelle						313.37 121.39 0.013*
B) Shannon diversity
	Cattle	Topi	Eland	Impala	Gazelle	Dikdik
Buffalo	-0.21 0.17 (p=0.41)	-0.29 0.16 (p=0.15)	-0.12 0.20 (p=0.63)	-0.35 0.16 (p=0.06)	0.10 0.17 (p=0.63)	0.78 0.14 (p<0.0001)***
Cattle		0.08 0.17 (p=0.69)	-0.08 0.21 (p=0.69)	-0.14 0.17 (p=0.55)	0.32 0.18 (p=0.16)	0.99 0.16 (p<0.0001)***
Topi			-0.16 0.20 (p=0.55)	-0.06 0.15 (p=0.69)	0.40 0.17 (p=0.05)*	1.07 0.14 (p<0.0001)***
Eland				-0.22 0.20 (p=0.41)	0.23 0.21 (p=0.41)	0.91 0.19 (p<0.0001)***
Impala					0.46 0.16 (p=0.019)*	1.13 0.14 (p<0.0001)***
Gazelle						0.67 0.15 (p<0.0001)***
C) Faith's Phylogenetic Diversity
	Cattle	Topi	Eland	Impala	Gazelle	Dikdik
Buffalo	-12.82 2.87 (p<0.0001)***	-10.40 2.63 (p<0.0001)***	-5.43 3.33 (p=0.13)	-11.35 2.57 (p<0.001)***	2.53 2.80 (p=0.42)	7.52 2.39 (p=0.003)**
Cattle		2.42 2.83 (p=0.43)	7.39 3.5 (p=0.05)	1.47 2.78 (p=0.62)	15.36 3.01 (p<0.0001)***	20.34 2.61 (p<0.0001)***
Topi			4.97 3.30 (p=0.16)	-0.95 2.53 (p=0.70)	12.93 2.76 (p0.0001)***	17.92 2.34 (p<0.0001)***
Eland				-5.92 3.25 (p=0.09)	7.96 3.44 (p=0.03)*	12.95 3.11 (p<0.0001)***
Impala					13.89 2.71 (p<0.0001)***	18.87 2.28 (p<0.0001)***
Gazelle						4.98 2.54 (p=0.07)

## Sheet: TableS7
Table S7. Influences of host species and diet on the gut microbiota remain despite differences in host geography .
Shown are the R2 values (% variance explained) and p-values for PERMANOVA models that tested the
influence of sample month, host geographic region (Masai Mara vs. Laikipia), host dietary guild, and
host species (in this order) on the gut microbiota of 8 species of herbivores that overlapped our study and Kartzinel et al 2019.
The PERMANOVA tests were based on 4 types of distance matrices. Bray-Curtis and Weighted
Unifrac distance matrices take into consideration the proportions of bacterial taxa, and both Unifrac distances
account for phylogenetic relatedness among bacterial types . In the table, host factors are presented from most to least predictive.
Model	Host	Bray-Curtis	Jaccard	W Unifrac	UW Unifrac
	Factors	(% variance explained)	(% variance explained)	(% variance explained)	(% variance explained)
Across 8 host study species (N=292)	Host species	34.52, p=0.001	34.43, p=0.001	40.02, p=0.001	43.84, p=0.001
	Host dietary guild	12.53, p=0.001	12.03, p=0.001	7.80, p=0.001	11.31, p=0.001
	sample month	6.69 p=0.001	5.69, p=0.001	11.65, p=0.001	6.20, p=0.001
	host region	1.6, p=0.001	1.30, p=0.001	2.36, p=0.001	1.52, p=0.001

## Sheet: TableS8
Table S8. The relative contributions of host phylogenetic relatedness and diet in predicting
gut microbiota similarity in Masai Mara and Laikipia herbivores.
Shown are the rho, test statistic, and p-values associated with partial correlation coefficient tests
that evaluated the correlation between 2 variables (e.g. gut microbiome similarity and phylogenetic relatedness,
while controlling for a third (e.g. dietary similarity). The tests were conducted on 4 types of gut microbiome
distance metrics, and significant p-values are bolded. The data from our study (Masai Mara) and Kartzinel
et al 2019 (Laikipia) were combined for this analysis.
		Phylogenetic Relatedness			Dietary Similarity (% C4)
		R	Z stat	p.val	R	Z stat	p.val
Across all host study species (8 sp)	Bray-Curtis	0.6	3.78	<0.0001	0.0002	0.001	0.99
	Jaccard	0.64	4.25	<0.001	-0.09	-0.47	0.63
	Unifrac (weighted)	0.61	3.9	<0.0001	-0.04	-0.24	0.8
	Unifrac (unweighted)	0.65	4.33	<0.001	-0.1	-0.52	0.6
Across bovids (4 sp)	Bray-Curtis	0.36	0.68	0.54	0.57	1.2	0.31
	Jaccard	0	2.56	1	0.82	0	0.08
	Unifrac (weighted)	-0.52	-1.07	0.36	-0.1	-0.17	0.87
	Unifrac (unweighted)	0.36	0.68	0.54	0.57	1.2	0.31

## Sheet: TableS9
Table S9. Percent of ASVs differentially abundant between Masai Mara and Laikipia herbivore populations.
Shown are the proportion of ASVs for each host species that are enriched in Masai Mara or Laikipia populations
as determined by LEfSe (default parameters; LDA >2, α=0.05). ASVs with <0.01% relative abundances across samples
were filtered from dataset prior to LEfSe. A LEfSe test was ran for each host species (8 tests in total).
To calculate the % of enriched ASVs, we divided the # of statistically-significant ASVs (p-values <0.05 after Bonferroni-adjustment)
by the total # of ASVs in the dataframe. The raw LEfSe output can be downloaded from the GitHub repository for this project.
Host species	# ASVs in data frame	ASVs enriched in Masai Mara (%)	ASVs enriched in Laikipia (%)	combined % enriched ASVs
Buffalo	1242	13.36	17.71	31.07
Cattle	1491	15.62	29.44	45.06
Eland	1436	11.76	13.37	25.13
Impala	1518	18.18	24.76	42.94
Giraffe	1142	19.08	30.29	49.37
Warthog	758	20.05	11.47	31.52
Zebra	1537	4.29	12.36	16.65
Elephant	1548	8.07	30.1	38.17

[truncated: 1 more sheets: TableS10]
